# Supplementary material for: Health and Mortality Monitoring in Threatened Mammals: A First Post Mortem Study of Otters (Lutra lutra L.) in Italy
Source: Animals (Basel). 2022 Feb 28;12(5):609. doi: 10.3390/ani12050609 (PMC8909196; doi:10.3390/ani12050609)
Supplement: Supplementary file 1 [file animals-12-00609-s001.zip]

Archive with 2 entries (2 files):
- Supplementary material/S1_Protocol_for_reporting_scene_of_death__.pdf
- Supplementary material/S2_Vademecum_reporting_otter_mortality_events_IT.pdf
